# Supplementary material for: Obesity Prevalence and Associated Socio-Demographic Characteristics and Health Behaviors in Russia and Norway
Source: Int J Environ Res Public Health. 2022 Aug 1;19(15):9428. doi: 10.3390/ijerph19159428 (PMC9367755; doi:10.3390/ijerph19159428)
Supplement: Supplementary file 1 [file ijerph-19-09428-s001.zip]

Archive with 1 entries (1 files):
- ijerph-1820905-supplementary.pdf
